# Supplementary material for: Almost All Antipsychotics Result in Weight Gain: A Meta-Analysis
Source: PLoS One. 2014 Apr 24;9(4):e94112. doi: 10.1371/journal.pone.0094112 (PMC3998960; doi:10.1371/journal.pone.0094112)
Supplement: File S1 — Forest Plots S1–S8 Weight changes per exposure category. (ZIP) [file pone.0094112.s002.zip]

Archive with 10 entries (10 files):
- Aripiprazole Figure S2 Forest Plot.tif
- Asenapine Figure S3 Forest Plot.tif
- Chlorpromazine Figure S4 Forest Plot.tif
- Clozapine Figure S5 Forest Plot.tif
- FGA Figure S6 Forest Plot.tif
- Haloperidol Figure S7 Forest Plot.tif
- Olanzapine Figure S8a Forest Plot.tif
- Olanzapine Figure S8b Forest Plot.tif
- Olanzapine Figure S8c Forest Plot.tif
- Amisulpride Figure S1 Forest Plot.tif
