# Supplementary material for: Almost All Antipsychotics Result in Weight Gain: A Meta-Analysis
Source: PLoS One. 2014 Apr 24;9(4):e94112. doi: 10.1371/journal.pone.0094112 (PMC3998960; doi:10.1371/journal.pone.0094112)
Supplement: File S2 — Forets Plots S9–S16 Weight changes per exposure category. (ZIP) [file pone.0094112.s003.zip]

Archive with 9 entries (9 files):
- Pailperidone Figure S9 Forest Plot.tif
- Perphenazine Figure S10 Forest Plot.tif
- Placebo Figure S16 Forest Plot.tif
- Quetiapine Figure S11 Forest Plot.tif
- Risperidone Figure S12a Forest Plot.tif
- Rispridone Figure S12b Forest Plot.tif
- Sertindole Figure S14 Forest Plot.tif
- SGA Figure S13 Forest Plot.tif
- Ziprasidone Figure S15 Forest Plot.tif
