# Supplementary material for: Almost All Antipsychotics Result in Weight Gain: A Meta-Analysis
Source: PLoS One. 2014 Apr 24;9(4):e94112. doi: 10.1371/journal.pone.0094112 (PMC3998960; doi:10.1371/journal.pone.0094112)
Supplement: File S3 — Forest plots S17–S24. Weight changes in AP naives per exposure category. (ZIP) [file pone.0094112.s004.zip]

Archive with 8 entries (8 files):
- aripiprazole Figure S17 Forest Plot.tiff
- Clozapine Figure S18 Forest Plot.tif
- FGA Figure S19 Forest Plot.tif
- Haloperidol Figure S20 Forest Plot.tif
- Olanzapine Figure S21 Forest Plot.tif
- Placebo Figure S24 Forest Plot.tif
- Quetiapine Figure S22 Forest Plot.tif
- Risperidone Figure S23 Forest Plot.tif
