# Supplementary material for: Almost All Antipsychotics Result in Weight Gain: A Meta-Analysis
Source: PLoS One. 2014 Apr 24;9(4):e94112. doi: 10.1371/journal.pone.0094112 (PMC3998960; doi:10.1371/journal.pone.0094112)
Supplement: File S4 — Forest Plots S25–S35. Change of BMI per exposure category. (ZIP) [file pone.0094112.s005.zip]

Archive with 11 entries (11 files):
- Ziprasidone Figure Forest Plot.tif
- Amisulpride Figure S25 Forest Plot.tif
- Aripiprazole Figure S26 Forest Plot.tif
- Clozapine Figure Forest Plot.tif
- FGA Figure S28 Forest Plot.tif
- Haloperidol Figure S29 Forest Plot.tif
- Olanzapine Figure S30 Forest Plot.tif
- Paliperidone Figure S31 Forest Plot.tif
- Placebo Figure S35 Forest Plot.tif
- Quetiapine Figure S32 Forest Plot.tif
- SGA Figure S33 Forest Plot.tif
