# Supplementary material for: Almost All Antipsychotics Result in Weight Gain: A Meta-Analysis
Source: PLoS One. 2014 Apr 24;9(4):e94112. doi: 10.1371/journal.pone.0094112 (PMC3998960; doi:10.1371/journal.pone.0094112)
Supplement: File S5 — Forest Plots S36–S43. Changes of BMI in AP naives per exposure category. (ZIP) [file pone.0094112.s006.zip]

Archive with 8 entries (8 files):
- SGA Figure S42 Forest Plot.tif
- Clozapine Figure S36 Forest Plot.tif
- FGA Figure S37 Forest Plot.tif
- Haloperidol Figure S38 Forest Plot.tif
- Olanzapine Figure S39 Forest Plot.tif
- Placebo Figure S43 Forest Plot.tif
- Quetiapine Figure Forest Plot.tif
- Risperidone Figure S41 Forest Plot.tif
