# Supplementary material for: Almost All Antipsychotics Result in Weight Gain: A Meta-Analysis
Source: PLoS One. 2014 Apr 24;9(4):e94112. doi: 10.1371/journal.pone.0094112 (PMC3998960; doi:10.1371/journal.pone.0094112)
Supplement: File S6 — Forest Plots S44–S51d - Proportion (7%) of weight gain per exposure category. (ZIP) [file pone.0094112.s007.zip]

Archive with 10 entries (10 files):
- Olanzapine Figure S51d Forest Plot.tif
- Amisulpride Figure S44 Forest Plot.tif
- Aripirazole Figure S45 Forest Plot.tif
- Asenapine Figure S46 Forest Plot.tif
- Chlorpromazine Figure S47 Forest Plot.tif
- Clozapine Figure S48 Forest Plot.tif
- FGA Figure S49 Forest Plot.tif
- Haloperidol Figure S50 Forest Plot.tif
- Olanzapine Figure S51a-b Forest Plot.tif
- Olanzapine Figure S51c Forest Plot.tif
