# Supplementary material for: Almost All Antipsychotics Result in Weight Gain: A Meta-Analysis
Source: PLoS One. 2014 Apr 24;9(4):e94112. doi: 10.1371/journal.pone.0094112 (PMC3998960; doi:10.1371/journal.pone.0094112)
Supplement: File S7 — Forest Plots S52–S58 - Proportion (7%) of weight gain per exposure category. (ZIP) [file pone.0094112.s008.zip]

Archive with 7 entries (7 files):
- Ziprasidone Figure S57 Forest Plot.tif
- Paliperidone Figure S52 Forest Plot.tif
- Perphenazine Figure S53 Forest Plot.tif
- Placebo Figure S58 Forest Plot.tif
- Quetiapine Figure S54 Forest Plot.tif
- Risperidone Figure S55 Forest Plot.tif
- SGA Figure S56 Forest Plot.tif
