# Supplementary material for: Almost All Antipsychotics Result in Weight Gain: A Meta-Analysis
Source: PLoS One. 2014 Apr 24;9(4):e94112. doi: 10.1371/journal.pone.0094112 (PMC3998960; doi:10.1371/journal.pone.0094112)
Supplement: File S8 — Forest plots S59a–S64c. Proportion (7%) of weight increase in AP naives per exposure category. (ZIP) [file pone.0094112.s009.zip]

Archive with 6 entries (6 files):
- Risperidone Figure S63 Forest Plot.tif
- Aripiprazole Figure S59 Forest Plot.tif
- Haloperidol Figure S60 Forest Plot.tif
- Olanzapine Figure S61 Forest Plot.tif
- Placebo Figure S64 Forest Plot.tif
- Quetiapine Figure S62 Forest Plot.tif
