# Supplementary material for: Almost All Antipsychotics Result in Weight Gain: A Meta-Analysis
Source: PLoS One. 2014 Apr 24;9(4):e94112. doi: 10.1371/journal.pone.0094112 (PMC3998960; doi:10.1371/journal.pone.0094112)
Supplement: File S9 — Forest Plots S65–S72d. Proportion of 7% weight loss per exposure category. (ZIP) [file pone.0094112.s010.zip]

Archive with 8 entries (8 files):
- Ziprasidone Figure S71 Forest Plot.tif
- Amisulpride Figure S65 Forest Plot.tiff
- Aripiprazole Figure S66 Forest Plot.tif
- Asenapine Figure S67 Forest Plot.tif
- Olanzapine Figure S68 Forest Plot.tif
- Paliperidone Figure S69 Forest Plot.tif
- Placebo Figure S72 Forest Plot.tif
- Risperidone Figure S70 Forest Plot.tif
